# Supplementary material for: Effect of Coated Inorganic Micro-Minerals on Growth, Mineral Retention, and Intestinal Health in Juvenile American Eels Under a Commercial RAS
Source: Animals (Basel). 2026 Jan 21;16(2):324. doi: 10.3390/ani16020324 (PMC12837468; doi:10.3390/ani16020324)
Supplement: Supplementary file 1 [file animals-16-00324-s001.zip]

Archive with 3 entries (2 files):
- animals-4076346-supplementary/
- animals-4076346-supplementary/File S1. Differential metabolite.xlsx
- animals-4076346-supplementary/Supplementary Materials. Composition of the vitamin and micro-mineral premixes..pdf
