# Supplementary material for: Effect of Coated Inorganic Micro-Minerals on Growth, Mineral Retention, and Intestinal Health in Juvenile American Eels Under a Commercial RAS
Source: Animals (Basel). 2026 Jan 21;16(2):324. doi: 10.3390/ani16020324 (PMC12837468; doi:10.3390/ani16020324)
Supplement: Supplementary file 1 [file animals-16-00324-s001.zip › animals-4076346-supplementary/File S1. Differential metabolite.xlsx]

## Sheet: Metabolite Annotations Overview
ID	Metabolite	Metab ID	Fragmentation Score	Theoretical Fragmentation Score	KEGG Pathway ID	KEGG Pathway Description	Library ID	Adducts	Formula	Retention time	KEGG Compound ID	Mode	KEGG Compound First Category	KEGG Compound Second Category	KEGG Pathway First Category	KEGG Pathway Second Category	HMDB Superclass	HMDB Class	M/Z	RSD	Mass Error	CAS ID	HMDB Subclass	IMM3	IMM4	IMM5	IMM1	IMM2	IMM6	CIMM1	CIMM2	CIMM3	CIMM4	CIMM6	CIMM5	QC01	QC02	QC03	QC04
pos_140	17-keto-4(Z),7(Z),10(Z),13(Z),15(E),19(Z)-Docosahexaenoic Acid	metab_139	50.7	-	-	-	-	M+H, M+Na, M+H-H2O, M+H-2H2O	C22H30O3	7.8464	-	pos	-	-	-	-	-	-	343.226	0.0251060849647	-1.69986	-	-	3.9497	4.1706	4.2616	4.3019	4.3087	4.1052	3.9291	3.8316	3.9796	3.8284	4.0807	3.9772	4.0858	4.0744	4.0602	4.0799
pos_581	9,14-DiHODE	metab_580	67.9	-	-	-	LMFA02000167	M+H-2H2O, M+NH4, M+H	C18H32O4	7.2381	-	pos	-	-	-	-	-	-	330.263	0.0670252152608	-2.60444	-	-	3.2135	3.2543	3.5344	3.0991	3.3945	3.1729	2.9992	2.9288	2.7464	2.9635	3.1989	2.7985	3.253	3.2156	3.2372	3.2843
pos_1280	8-iso-15-keto-PGE2	metab_1279	53.6	-	-	-	LMFA03110009;HMDB0002341	M+H, M+NH4	C20H30O5	6.1297	-	pos	-	-	-	-	Lipids and lipid-like molecules	Fatty Acyls	351.215	0.0737101724811	-3.97823	914804-63-0	Eicosanoids	2.5858	2.4049	3.2641	2.4298	2.7185	2.4046	2.3262	2.2314	1.9454	2.0402	2.4851	2.0065	2.5629	2.5693	2.5008	2.5686
pos_1678	13'-Hydroxy-alpha-tocopherol	metab_1677	-	53.3	-	-	HMDB0012559	M+H-H2O, M+Na	C29H50O3	10.5458	-	pos	-	-	-	-	Lipids and lipid-like molecules	Prenol lipids	429.372	0.0212022252952	-1.86644	-	Quinone and hydroquinone lipids	3.664	4.1457	4.3	4.6462	4.0908	4.1565	4.3	4.7296	4.1313	4.7733	4.8323	4.6559	4.5413	4.5355	4.537	4.52
pos_1749	2alpha-(3-Hydroxypropyl)-1alpha,25-dihydroxy-19-norvitamin D3	metab_1748	56.1	-	-	-	LMST03020627	M+H, M+Na	C29H50O4	9.9331	-	pos	-	-	-	-	-	-	463.377	0.0534233776347	-2.11965	-	-	3.2466	3.4436	3.5401	3.7847	3.327	3.0081	3.6987	3.924	3.3609	3.916	3.8654	3.8897	3.718	3.7006	3.704	3.6627
pos_2311	Talaromycin A	metab_2310	-	57.7	-	-	HMDB0030143	M+H-H2O, M+Na	C12H22O4	6.3538	-	pos	-	-	-	-	Organic oxygen compounds	Organooxygen compounds	213.148	0.0853692334323	-2.25898	83720-10-9	Ethers	1.2584	1.245	0.4858	0.9004	0.664	0.6089	2.2656	1.6732	1.2903	2.5533	1.7524	0.3814	1.6786	1.6847	1.6287	1.6112
pos_3339	7,12-Dihydroxy-3,11,15,23-tetraoxolanost-8-en-26-oic acid	metab_3338	-	53.6	-	-	HMDB0033023	M+2H	C30H42O8	2.1066	-	pos	-	-	-	-	Lipids and lipid-like molecules	Prenol lipids	266.152	0.0596783248046	4.13338204090131	97653-94-6	Triterpenoids	3.0403	3.2557	2.4183	1.7797	2.311	3.2681	1.8848	0.5624	3.3933	0.4703	1.1186	0.9429	2.6526	2.6779	2.7132	2.6969
pos_4193	Achillicin	metab_4192	-	52	-	-	HMDB0036487	2M+3H2O+2H	C17H22O5	3.9283	-	pos	-	-	-	-	Organoheterocyclic compounds	Lactones	320.156	0.132022	-6.7833	71616-00-7	Gamma butyrolactones	1.3451	0.8763	1.448	2.216	1.7726	1.6756	2.2829	3.3951	1.5985	2.3745	2.8659	2.5002	2.3199	2.4545	2.3751	2.3687
pos_4637	C16 Sphinganine	metab_4636	68.1	-	-	-	LMSP01040001	M+H	C16H35NO2	6.0917	-	pos	-	-	-	-	-	-	274.274	0.0721178	-1.89536	-	-	4.8739	4.7839	4.7834	4.6782	4.8704	4.8391	4.5291	4.586	4.7664	4.5819	4.6332	4.7965	4.8084	4.8064	4.7403	4.7999
pos_4800	(±)13-HpODE	metab_4799	63.3	-	-	-	-	M+H-H2O	C18H32O4	7.132	-	pos	-	-	-	-	-	-	295.226	0.0368485	-1.89155	-	-	3.4875	3.4719	3.7165	3.4339	3.6192	3.431	3.2815	3.2213	3.0935	3.2783	3.4275	3.2519	3.4963	3.4813	3.48	3.5139
pos_4806	Menthol	metab_4805	-	68.1	map01110;map00902;map04750	Biosynthesis of secondary metabolites;Monoterpenoid biosynthesis;Inflammatory mediator regulation of TRP channels	HMDB0003352	M+ACN+H	C10H20O	7.1535	C00400	pos	-	-	Metabolism;Metabolism;Organismal Systems	Global and overview maps;Metabolism of terpenoids and polyketides;Sensory system	Lipids and lipid-like molecules	Prenol lipids	198.185	0.253953	-1.70071	2216-51-5	Monoterpenoids	2.1346	2.0539	1.9657	1.9713	2.2544	2.03	1.7409	1.6594	2.0374	1.903	1.5358	1.7524	1.9492	2.2282	2.1256	2.1106
pos_4823	7(14)-Bisabolene-2,3,10,11-tetrol	metab_4822	-	73.6	-	-	HMDB0035918	M+H-H2O	C15H28O4	7.2271	-	pos	-	-	-	-	Lipids and lipid-like molecules	Prenol lipids	255.195	0.282712	-3.24241	122470-42-2	Sesquiterpenoids	1.495	1.3959	1.5747	1.161	1.8093	1.0214	0.7348	0.5553	0.5745	1.0832	1.315	0.4696	1.2041	1.4868	1.4227	1.3249
pos_4962	2-Cyclotetradecen-1-one	metab_4961	-	51.5	-	-	HMDB0039884	M+NH4	C14H24O	7.9793	-	pos	-	-	-	-	Organic oxygen compounds	Organooxygen compounds	226.217	0.209881	0.5169253595941861	55395-12-5	Carbonyl compounds	2.7996	2.745	2.7801	2.8349	3.0856	2.8609	2.3603	2.4856	2.8119	2.5297	2.4405	2.931	2.7527	2.8934	2.7077	2.8818
pos_5085	Docosatrienoic acid	metab_5084	-	52.6	-	-	HMDB0002823	M+NH4	C22H38O2	8.762	-	pos	-	-	-	-	Lipids and lipid-like molecules	Fatty Acyls	352.321	0.278262	-1.27658	28845-86-5	Fatty acids and conjugates	1.9332	2.0485	2.5208	1.9258	2.427	2.3631	1.4781	1.635	2.2334	1.3383	1.8158	1.8049	2.3148	2.028	2.1351	2.2145
pos_5113	PC(19:0/0:0)	metab_5112	55.2	-	-	-	LMGP01050041	M+H	C27H56NO7P	8.9232	-	pos	-	-	-	-	-	-	538.385	0.0192913766717	-3.05288	-	-	4.3127	4.2071	4.4719	4.4729	4.1434	3.9587	4.6542	4.6265	4.204	4.5986	4.6438	4.4571	4.4347	4.4288	4.4307	4.4473
pos_5207	Ganosporelactone A	metab_5206	-	61	-	-	HMDB0036406	M+Na	C30H40O7	9.4242	-	pos	-	-	-	-	Lipids and lipid-like molecules	Steroids and steroid derivatives	535.269	0.111464	4.16671978569286	138008-04-5	Steroid lactones	1.6078	2.5058	3.0251	3.2441	2.7468	2.3304	3.4885	3.5268	3.2363	2.5288	3.7959	3.2448	3.1012	3.0424	2.9829	3.0604
pos_5268	PS(16:0/16:0)	metab_5267	-	58.9	-	-	HMDB0000614;LMGP03010029	M+CH3OH+H	C38H74NO10P	9.8222	-	pos	-	-	-	-	Lipids and lipid-like molecules	Glycerophospholipids	768.546	0.0742079696561	9.51184678034646	3036-82-6	Glycerophosphoserines	3.033	3.0768	3.3061	2.9444	3.4331	3.1421	3.0459	2.88	2.751	2.8004	2.9516	2.1259	3.0146	3.0068	2.9843	2.9412
pos_5377	(ent-2alpha,3beta,15beta,16beta)-15,16-Epoxy-2,3-kauranediol	metab_5376	50.2	-	-	-	HMDB0038688	M+H	C20H32O3	10.7329	-	pos	-	-	-	-	Lipids and lipid-like molecules	Prenol lipids	321.242	0.24306	-1.29824	140636-08-4	Diterpenoids	0.7853	0.8326	2.5468	2.7595	0.554	0.7261	2.6061	3.0146	0.7496	3.0051	3.102	3.9457	2.2202	2.3143	2.4674	2.4071
pos_6320	Polysorbate 60	metab_6319	-	59.5	-	-	HMDB0037183	2M+ACN+H	C22H42O8	10.0418	-	pos	-	-	-	-	Lipids and lipid-like molecules	Fatty Acyls	910.607	0.240604	-3.49631	9005-67-8	Fatty acid esters	2.6261	2.5355	2.0011	1.5979	2.6491	2.6834	2.375	1.652	2.4113	1.2315	1.1936	1.0347	2.4302	2.2006	2.3852	2.4616
pos_6369	LysoPE(0:0/20:0)	metab_6368	-	73.8	-	-	HMDB0011481;LMGP02050045	M+H-2H2O	C25H52NO7P	9.913	-	pos	-	-	-	-	Lipids and lipid-like molecules	Glycerophospholipids	474.335	0.0678938516277	2.0161029001251496	-	Glycerophosphoethanolamines	1.2247	2.2959	2.5035	2.8027	2.3534	2.2169	2.9409	2.9745	2.709	3.1077	2.9304	2.6504	2.7788	2.8173	2.767	2.7488
pos_6398	3,5-Dihydroxyergosta-7,22-dien-6-one	metab_6397	-	54	-	-	HMDB0031953	M+CH3OH+H	C28H44O3	9.8423	-	pos	-	-	-	-	Lipids and lipid-like molecules	Steroids and steroid derivatives	461.362	0.212697	-1.225	-	Ergostane steroids	2.3178	2.4587	2.583	2.9165	2.5424	2.0917	2.8033	2.9571	2.6024	2.9566	3.0598	2.7952	2.8799	2.7083	2.741	2.692
pos_6712	PS(14:1(9Z)/16:1(9Z))	metab_6711	-	54.7	-	-	LMGP03010115;HMDB0012344	M+CH3OH+H	C36H66NO10P	9.1253	-	pos	-	-	-	-	Lipids and lipid-like molecules	Glycerophospholipids	736.474	0.197393	-2.50947	-	Glycerophosphoserines	3.1279	2.7302	1.5169	0.8982	2.2369	3.2298	0.9214	0.9101	2.3107	0.7962	0.8772	1.3831	2.3159	2.4937	2.3294	2.4231
pos_6774	O-Arachidonoyl Ethanolamine	metab_6773	-	51.6	-	-	HMDB0013655	M+H-H2O	C22H37NO2	9.01	-	pos	-	-	-	-	Lipids and lipid-like molecules	Fatty Acyls	330.279	0.143137	-1.69498	443129-35-9	Fatty acid esters	2.6586	2.3614	2.0481	2.3231	2.0938	1.9565	2.6389	2.5591	2.3005	2.4776	2.6462	2.8283	2.3365	2.3781	2.3773	2.476
pos_6842	Spirolide E	metab_6841	-	61.7	-	-	HMDB0030494	M+Na	C43H67NO8	8.8847	-	pos	-	-	-	-	Lipids and lipid-like molecules	Fatty Acyls	748.473	0.134503	-3.3731	183159-71-9	Fatty alcohols	3.8233	3.4453	2.6996	1.601	2.5327	3.7215	1.6267	1.6142	3.2279	1.4853	1.5775	1.4938	3.1224	2.9978	3.1305	3.0743
pos_6844	PC(19:1(9Z)/0:0)	metab_6843	50.3	-	-	-	LMGP01050130	M+H	C27H54NO7P	8.8847	-	pos	-	-	-	-	-	-	536.37	0.0078402964574	-2.01435	-	-	4.5538	4.5777	4.5816	4.5956	4.4707	4.3863	4.7586	4.7504	4.6337	4.6862	4.7394	4.5033	4.5864	4.5938	4.5877	4.5874
pos_6885	Saringosterol 3-glucoside	metab_6884	-	59.5	-	-	HMDB0029767	M+ACN+Na	C35H58O7	8.762	-	pos	-	-	-	-	Lipids and lipid-like molecules	Glycerolipids	654.432	0.0746455140566	-3.26761	-	Glycosylglycerols	2.6756	2.6924	2.2548	1.1493	2.4623	2.9036	1.1739	1.1618	1.9196	1.0398	1.1269	1.7461	2.1447	2.106	2.1288	2.1817
pos_7002	Gluten exorphin C	metab_7001	-	54	-	-	HMDB0059796	M+H	C29H57N5O12	8.4984	-	pos	-	-	-	-	Organic acids and derivatives	Carboxylic acids and derivatives	668.413	0.121349	7.609317514646518	-	Amino acids, peptides, and analogues	3.367	3.1042	2.3335	1.674	2.5569	3.4843	1.6999	1.6872	2.6565	1.5578	1.6504	1.5663	2.7887	2.8563	2.7399	2.8446
pos_7304	Linoleamide	metab_7303	54.8	-	-	-	LMFA08010008;HMDB0062656	M+H	C18H33NO	7.8271	-	pos	-	-	-	-	Lipids and lipid-like molecules	Fatty Acyls	280.263	0.0628646873872	-2.3728	3072-13-7	Fatty amides	3.0093	3.1557	2.7088	2.9748	3.3134	3.0142	2.7192	2.7965	2.8913	2.7795	2.6495	2.8724	3.326	3.2734	3.2663	3.2848
pos_7434	5-Androstene-3b,16b,17a-triol	metab_7433	-	64.1	-	-	LMST02020098;HMDB0000523	M+H-H2O	C19H30O3	7.516	-	pos	-	-	-	-	Lipids and lipid-like molecules	Steroids and steroid derivatives	289.215	0.0351632062679	-2.74154	25126-70-9	Androstane steroids	1.8575	2.0535	2.1398	2.2148	2.5048	2.0791	1.9922	1.8876	1.513	1.6821	2.1894	1.7568	2.1443	2.1614	2.1809	2.158
pos_7537	5beta-1,3,7(11)-Eudesmatrien-8-one	metab_7536	-	80	-	-	HMDB0035965	M+CH3OH+H	C15H20O	7.2786	-	pos	-	-	-	-	Lipids and lipid-like molecules	Prenol lipids	249.184	0.0660301828422	-3.10981	120216-95-7	Sesquiterpenoids	2.3125	2.2439	2.3567	1.9646	2.1959	2.1991	2.0977	2.0002	2.0793	1.943	2.0862	1.3813	2.121	2.0809	2.1477	2.1025
pos_7697	Lubiminol	metab_7695	-	58.3	-	-	HMDB0029604	M+Na	C15H26O3	6.8768	-	pos	-	-	-	-	Lipids and lipid-like molecules	Prenol lipids	277.18	0.0863535064323	8.88219219523107	55784-92-4	Sesquiterpenoids	2.1462	1.9607	1.9887	0.933	2.3254	1.8507	1.4802	0.5624	1.4204	0.9972	1.7333	0.4761	1.7781	1.7948	1.8454	1.7625
pos_7859	Cucurbic acid	metab_7856	-	64.7	-	-	HMDB0029388	M+H-2H2O	C12H20O3	6.3342	C08482	pos	-	-	-	-	Lipids and lipid-like molecules	Fatty Acyls	177.127	0.264552	-1.6407	58240-50-9	Lineolic acids and derivatives	2.1767	2.1138	2.0076	0.7452	2.0011	2.3354	1.3154	0.9252	1.6967	0.6501	1.3862	0.6569	1.8363	1.8073	1.8853	1.5934
pos_7910	Xestoaminol C	metab_7907	68.6	-	-	-	LMSP01080033	M+H	C14H31NO	6.1864	-	pos	-	-	-	-	-	-	230.247	0.0912075	-3.15357	-	-	3.4758	3.4574	3.5339	3.3425	3.695	3.5183	3.1642	3.285	3.3131	3.3862	3.3945	3.1444	3.5012	3.5321	3.5908	3.5704
pos_7943	Trans-EKODE-(E)-Ib	metab_7940	82.5	-	-	-	-	M+H	C18H30O4	6.0629	-	pos	-	-	-	-	-	-	311.221	0.178878	-2.01515	-	-	1.3504	1.6664	2.6139	1.8518	1.7458	1.8352	0.6977	1.2535	0.7222	0.9138	0.8074	1.6842	1.9839	1.8179	1.8468	1.93
pos_8136	8-Hydroxycarvotanacetone	metab_8133	59.8	-	-	-	-	M+H	C10H16O2	5.1004	-	pos	-	-	-	-	-	-	169.122	0.108136	-3.80275	-	-	2.2571	2.2412	2.2135	1.799	2.2472	2.3403	1.518	1.6642	1.9061	1.6546	1.7229	1.0623	2.0438	2.0653	2.065	2.1451
pos_8143	2,3-Dihydro-5-(5-methyl-2-furanyl)-1H-pyrrolizine	metab_8140	-	69.3	-	-	HMDB0040012	M+H	C12H13NO	5.0564	-	pos	-	-	-	-	Organoheterocyclic compounds	Pyrrolizines	188.106	0.0852251324346	-4.11716	-	Not Available	0.6391	1.8919	2.4072	2.8304	1.5985	2.1533	2.7168	2.874	3.0343	3.2717	2.4979	3.2727	2.698	2.7831	2.7721	2.7656
pos_8148	Malvidin	metab_8145	54.9	-	-	-	LMPK12010004	M+H	C17H14O7	5.0343	C08716	pos	-	-	-	-	-	-	331.081	0.0235882031087	-0.940131	-	-	0.8407	0.8891	2.4629	2.4125	2.3333	2.0546	2.6537	2.7571	2.5915	2.6182	2.6262	2.6568	2.5075	2.4983	2.4827	2.4972
pos_10311	Hypoxanthine	metab_10307	91.5	-	map01100;map00230	Metabolic pathways;Purine metabolism	HMDB0000157	M+H	C5H4N4O	1.125	C00262	pos	-	-	Metabolism;Metabolism	Global and overview maps;Nucleotide metabolism	Organoheterocyclic compounds	Imidazopyrimidines	137.045	0.0499363860125	-3.10165	68-94-0	Purines and purine derivatives	3.7578	3.6765	3.6039	3.7103	3.8235	3.6453	3.4976	3.5893	3.3902	3.3471	3.6486	3.2585	3.5673	3.5837	3.5481	3.5987
pos_10680	Spermidine	metab_10676	56.3	-	map01100;map00480;map04976;map02010;map00330;map00940;map00410	Metabolic pathways;Glutathione metabolism;Bile secretion;ABC transporters;Arginine and proline metabolism;Phenylpropanoid biosynthesis;beta-Alanine metabolism	HMDB0001257	M+H	C7H19N3	0.5478	C00315	pos	-	-	Metabolism;Metabolism;Organismal Systems;Environmental Information Processing;Metabolism;Metabolism;Metabolism	Global and overview maps;Metabolism of other amino acids;Digestive system;Membrane transport;Amino acid metabolism;Biosynthesis of other secondary metabolites;Metabolism of other amino acids	Organic nitrogen compounds	Organonitrogen compounds	146.165	0.202076	-3.28969	124-20-9	Amines	2.1989	2.2014	1.7792	2.1997	3.0056	3.023	1.6097	0.9097	2.1978	2.4767	1.1376	1.0932	2.2857	2.3169	2.3274	2.4685
neg_757	9,10,13-TriHOME	metab_11553	-	54.4	map00591	Linoleic acid metabolism	HMDB0004710	M-H2O-H, M-H	C18H34O5	7.2325	C14835	neg	-	-	Metabolism	Lipid metabolism	Lipids and lipid-like molecules	Fatty Acyls	311.221	0.0213466480997	-5.81481	29907-57-1	Fatty acids and conjugates	3.9384	3.8038	3.9039	3.5825	4.0327	3.7551	3.6461	3.4535	3.4831	3.4897	3.761	3.3293	3.7804	3.7665	3.7891	3.7785
neg_863	(±)4-HDoHE	metab_11659	63.9	-	-	-	-	M-H, 2M-H	C22H32O3	8.3056	-	neg	-	-	-	-	-	-	343.226	0.0156896396564	-6.31732	-	-	4.471	4.5309	4.389	4.3554	4.602	4.3121	4.4327	4.2162	4.1903	4.1463	4.4803	4.0794	4.3407	4.3291	4.3383	4.3453
neg_1049	LysoPC(24:1(15Z))	metab_11845	-	67.3	map00564;map05231	Glycerophospholipid metabolism;Choline metabolism in cancer	LMGP01050144;HMDB0010406	M+Cl, M+FA-H	C32H64NO7P	10.058	C04230	neg	Lipids	Phospholipids	Metabolism;Human Diseases	Lipid metabolism;Cancers: Overview	Lipids and lipid-like molecules	Glycerophospholipids	650.438	0.0133930906721	-3.06046	-	Glycerophosphocholines	3.6595	4.2083	4.0861	4.2918	4.147	4.0829	4.282	4.2556	4.2141	4.2191	4.4197	4.3875	4.2148	4.2009	4.2063	4.2054
neg_2277	Tyrosyl-Hydroxyproline	metab_13073	-	77.1	-	-	HMDB0029106	M-H	C14H18N2O5	3.3989	-	neg	-	-	-	-	Organic acids and derivatives	Carboxylic acids and derivatives	293.113	0.0799177491832	-4.08092	-	Amino acids, peptides, and analogues	2.8299	2.4126	1.9961	1.3434	2.4471	2.562	0.807	0.7413	2.5336	1.1469	1.3997	1.9011	2.2061	2.1399	2.2206	2.1838
neg_2400	2-Methylhippuric acid	metab_13196	60.9	-	map00360	Phenylalanine metabolism	HMDB0011723	M-H	C10H11NO3	3.6989	C01586	neg	-	-	Metabolism	Amino acid metabolism	Benzenoids	Benzene and substituted derivatives	192.066	0.199302	-5.21278	42013-20-7	Benzoic acids and derivatives	1.9851	1.925	1.9159	2.2326	1.9989	1.6114	1.9679	1.7782	1.4524	1.6236	1.6571	1.6432	1.8982	1.8047	1.6844	1.8132
neg_2742	Epoxyeremopetasinorol	metab_13538	-	76	-	-	HMDB0029670	M+FA-H	C13H20O3	4.6642	-	neg	-	-	-	-	Organoheterocyclic compounds	Oxanes	269.138	0.0860851208964	-5.21253	182127-78-2	Not Available	2.2316	2.2236	2.0886	1.8809	2.2354	1.9911	2.0343	1.8653	1.7908	1.8774	1.995	1.6381	2.114	2.0548	2.0404	2.037
neg_2833	Phenylmethylglycidic ester	metab_13629	-	59.3	-	-	HMDB0031729	M+FA-H	C12H14O3	5.027	-	neg	-	-	-	-	Organoheterocyclic compounds	Epoxides	251.091	0.0676064395203	-7.14682	77-83-8	Oxirane carboxylic acids and derivatives	2.6745	2.5579	1.9922	2.1794	2.8811	2.1566	2.5627	0.8068	0.9794	1.3308	2.287	1.7604	2.1705	2.1151	2.109	2.1487
neg_2836	Jasmine ketolactone	metab_13632	-	90.6	-	-	HMDB0030150	M-H	C12H16O3	5.0485	-	neg	-	-	-	-	Organoheterocyclic compounds	Oxocins	207.101	0.222456	-6.63347	70981-24-7	Not Available	1.7124	1.432	1.3224	0.9185	1.8966	1.745	1.0205	0.9497	0.9863	0.8506	1.3984	0.7555	1.3029	1.0842	1.2049	1.2723
neg_2889	Physapruin B	metab_13685	-	64.7	-	-	HMDB0040671	M+Na-2H	C34H50O9	5.3348	-	neg	-	-	-	-	Organoheterocyclic compounds	Benzopyrans	623.316	0.272179	-7.20765	-	1-benzopyrans	2.196	1.501	2.1458	2.2014	2.0405	2.4337	1.4427	2.5188	1.4061	1.2589	1.5403	1.1531	1.7577	2.0439	1.9824	2.0437
neg_2987	O-Formyloreadone	metab_13783	-	61.1	-	-	HMDB0036045	M-H	C15H20O4	6.2731	-	neg	-	-	-	-	Organoheterocyclic compounds	Naphthofurans	263.128	0.197794	-1.49689	-	Not Available	1.3817	1.1318	0.9125	1.3392	1.4498	1.6199	1.4264	1.6637	1.822	2.1789	1.386	1.5227	1.6847	1.5589	1.5819	1.4871
neg_3189	5-Tetradecenoic acid	metab_13985	-	79.7	-	-	HMDB0000499	M+FA-H	C14H26O2	7.2929	-	neg	-	-	-	-	Lipids and lipid-like molecules	Fatty Acyls	271.19	0.099638	-7.47439	544-66-1	Fatty acids and conjugates	1.8961	1.6701	1.8937	1.3609	1.7394	2.185	1.7272	1.423	1.4009	1.63	1.4686	1.3181	1.6776	1.6561	1.7288	1.7468
neg_3315	LysoPE(0:0/18:1(11Z))	metab_14111	-	74.5	-	-	HMDB0011475;LMGP02050039	M+FA-H	C23H46NO7P	7.7127	-	neg	-	-	-	-	Lipids and lipid-like molecules	Glycerophospholipids	524.296	0.0644619351604	-6.69894	-	Glycerophosphoethanolamines	2.6146	2.5273	2.3638	2.3546	2.1069	2.2078	2.7599	2.5943	2.5829	2.4995	2.7367	2.4186	2.5457	2.4988	2.5625	2.5203
neg_3458	15(S)-HETrE	metab_14254	58.9	-	-	-	-	M-H	C20H34O3	8.1731	-	neg	-	-	-	-	-	-	321.241	0.109272	-7.40724	-	-	2.5027	2.6869	2.6297	2.6528	2.905	2.4746	2.595	2.3947	2.2756	2.1424	2.5755	2.4449	2.5829	2.6068	2.6024	2.4998
neg_3599	14alpha-Hydroxypaxilline	metab_14395	-	57.5	-	-	HMDB0040978	M+Cl	C27H33NO5	8.6615	-	neg	-	-	-	-	Organoheterocyclic compounds	Naphthopyrans	486.206	0.159004	2.20004503333502	157530-30-8	Not Available	1.5445	0.9412	2.4338	2.4357	2.1461	1.2123	2.6251	3.1214	2.7817	2.71	2.2758	2.7786	2.595	2.5757	2.721	2.6136
neg_4803	1-O-beta-D-Glucopyranosyl-2,3-di-O-(8-hexadecenoyl)glycerol	metab_15599	-	99.3	-	-	HMDB0031133	M+FA-H	C41H74O10	9.9197	-	neg	-	-	-	-	Lipids and lipid-like molecules	Glycerolipids	771.525	0.167702	-1.284	-	Glycosylglycerols	2.0434	2.1628	1.5835	1.2257	1.5908	2.138	1.334	1.259	1.8618	1.1527	1.3749	1.0488	1.509	1.407	1.5833	1.5226
neg_5478	LysoPE(0:0/22:1(13Z))	metab_16274	-	71.9	-	-	LMGP02050055;HMDB0011491	M+FA-H	C27H54NO7P	8.2868	-	neg	-	-	-	-	Lipids and lipid-like molecules	Glycerophospholipids	580.358	0.275278	-7.29336	-	Glycerophosphoethanolamines	1.7103	1.7411	1.8649	1.659	1.6077	1.5809	2.3316	2.0411	1.5895	2.0774	2.3395	1.756	1.8391	1.6447	1.7828	1.937
neg_5634	Misoprostol	metab_16430	-	58.3	-	-	HMDB0015064	M-H	C22H38O5	7.9492	-	neg	-	-	-	-	Lipids and lipid-like molecules	Fatty Acyls	381.262	0.0878558	-6.14818	59122-46-2	Eicosanoids	3.4306	3.3056	3.4318	3.4664	3.6527	3.1636	3.2472	3.2411	3.0702	2.9364	3.4237	2.7748	3.2679	3.2766	3.2396	3.3292
neg_5666	5-Butyl-3,4-dimethyl-2-furanundecanoic acid	metab_16462	-	64	-	-	HMDB0112072	M+FA-H	C21H36O3	7.8737	-	neg	-	-	-	-	Lipids and lipid-like molecules	Fatty Acyls	381.262	0.0531303118757	-7.56887	107473-41-6	Fatty acids and conjugates	3.6341	3.4687	3.5008	3.5697	3.7809	3.3653	3.4194	3.3404	3.2177	3.1558	3.6582	2.8645	3.4252	3.4711	3.4402	3.4717
neg_5685	Carboprost Tromethamine	metab_16481	-	53.8	-	-	HMDB0014573	M-H	C21H36O5	7.8357	-	neg	-	-	-	-	Lipids and lipid-like molecules	Fatty Acyls	367.247	0.277202	-6.19911	58551-69-2	Eicosanoids	2.1405	1.7081	1.785	1.3904	2.4554	2.0656	1.5773	0.9637	1.2198	0.7674	1.7966	0.676	1.1785	1.446	1.4469	1.3365
neg_5686	12S-HHT	metab_16482	-	50.7	-	-	HMDB0012535	M+Na-2H	C17H28O3	7.8357	C20388	neg	-	-	-	-	Lipids and lipid-like molecules	Fatty Acyls	301.18	0.283853	5.78265337074618	54397-84-1	Fatty acids and conjugates	1.7373	2.0168	1.8712	1.6675	2.4151	2.1175	1.3847	1.0727	1.0076	0.0933	1.6388	1.1406	1.8737	1.9016	1.5925	1.8709
neg_5833	Prostaglandin F3a	metab_16629	-	77.7	-	-	HMDB0002122	M+Na-2H	C20H32O5	7.4679	C06476	neg	Lipids	Eicosanoids	-	-	Lipids and lipid-like molecules	Fatty Acyls	373.201	0.0835035261662	3.0070104194637297	745-64-2	Eicosanoids	2.4681	2.3967	2.4846	2.4685	2.7336	2.4885	2.3071	1.7894	1.9714	1.4534	2.1656	2.2571	2.4358	2.4381	2.3947	2.4829
neg_5882	9(S)-HpOTrE	metab_16678	61.9	-	map00592;map01110	alpha-Linolenic acid metabolism;Biosynthesis of secondary metabolites	-	M-H	C18H30O4	7.3345	C16321	neg	-	-	Metabolism;Metabolism	Lipid metabolism;Global and overview maps	-	-	309.205	0.0487981022399	-5.96536	-	-	3.3898	3.5767	3.8037	3.337	3.8034	3.5264	3.1523	2.9365	3.1332	3.3438	3.3847	3.3184	3.5402	3.5211	3.5633	3.5178
neg_6008	FS4 toxin	metab_16804	-	59.8	-	-	HMDB0037064	M-H	C15H22O3	7.0197	-	neg	-	-	-	-	Organic oxygen compounds	Organooxygen compounds	249.148	0.0634461538034	-6.21078	-	Alcohols and polyols	2.4648	2.3395	2.3579	2.9207	2.4689	2.5696	2.3094	2.0334	2.396	2.0729	2.1568	2.3703	2.4849	2.4412	2.4209	2.4418
neg_6190	16-Hydroxy-10-oxohexadecanoic acid	metab_16986	-	59.5	-	-	HMDB0041287	M+Na-2H	C16H30O4	6.2428	-	neg	-	-	-	-	Lipids and lipid-like molecules	Fatty Acyls	307.19	0.0928373173746	2.6411652063577	53833-25-3	Fatty acids and conjugates	2.041	1.8605	3.0836	1.4835	2.1047	1.5803	1.6714	1.1263	0.6332	1.4143	1.8017	0.4443	2.2357	2.2225	2.1427	2.1953
neg_6216	16a-Hydroxyandrost-4-ene-3,17-dione	metab_17012	-	54	map00140	Steroid hormone biosynthesis	HMDB0006774	M+FA-H	C19H26O3	6.1639	C05140	neg	-	-	Metabolism	Lipid metabolism	Lipids and lipid-like molecules	Steroids and steroid derivatives	347.184	0.0239958505277	-6.63051	1963-02-05	Androstane steroids	3.2533	3.1743	3.2754	3.2042	3.3017	3.1452	3.1348	3.1881	3.0312	2.9759	2.9906	3.024	3.3403	3.3275	3.3152	3.3246
neg_6219	2,3-dinor Prostaglandin E1	metab_17015	53.5	-	-	-	-	M-H	C18H30O5	6.1544	-	neg	-	-	-	-	-	-	325.199	0.221291	-8.18012	-	-	1.9643	2.0528	2.3172	0.8681	1.9084	1.4075	1.28	0.5357	0.5652	0.5396	1.7968	0.7667	1.7198	1.7921	1.5842	1.6274
neg_6437	Sporotrichiol	metab_17233	-	55.6	-	-	HMDB0037062	M+FA-H	C20H30O6	4.8737	-	neg	-	-	-	-	Lipids and lipid-like molecules	Prenol lipids	411.2	0.0984345458639	-5.35157	101401-89-2	Sesquiterpenoids	2.5352	2.4069	2.8614	2.3997	2.5862	2.2364	2.4562	2.2913	1.8441	1.9459	2.3328	2.0132	2.3875	2.4555	2.4704	2.4889
neg_6463	3-Hydroxyphenyl-valeric acid	metab_17259	-	50.8	-	-	HMDB0041666	M-H	C11H14O3	4.7865	-	neg	-	-	-	-	Lipids and lipid-like molecules	Fatty Acyls	193.086	0.131369	-5.79957	-	Fatty acids and conjugates	1.3269	1.411	1.508	0.7648	1.8499	1.3295	1.3077	0.5557	0.903	0.8194	1.3101	0.405	1.4093	1.2919	1.4147	1.3626
neg_6491	(Z)-3-Oxo-2-(2-pentenyl)-1-cyclopenteneacetic acid	metab_17287	-	87.9	-	-	HMDB0030197	M+FA-H	C12H16O3	4.7192	-	neg	-	-	-	-	Organic oxygen compounds	Organooxygen compounds	253.107	0.0239861774014	-5.51907	120282-76-0	Carbonyl compounds	1.8138	1.6876	1.8453	1.6988	1.4911	1.7652	1.3395	1.3831	1.0878	1.3531	1.3624	1.5536	1.6245	1.6056	1.603	1.6175
neg_6518	Jasmolone glucoside	metab_17314	-	80.2	-	-	HMDB0032870	M-H2O-H	C17H26O7	4.6642	-	neg	-	-	-	-	Organic oxygen compounds	Organooxygen compounds	323.148	0.0686747289982	-5.12038	-	Carbohydrates and carbohydrate conjugates	1.6576	1.6117	1.9629	1.5404	1.9577	1.7534	1.4323	1.3036	1.1575	1.369	1.6327	1.533	1.6374	1.7008	1.7007	1.6875
neg_6588	M2 di-hydroxylated metabolite	metab_17384	-	50.2	-	-	HMDB0061046	M-H2O-H	C24H28FN3O3	4.5028	-	neg	-	-	-	-	Organoheterocyclic compounds	Indoles and derivatives	406.193	0.0523477	-0.398351	-	N-alkylindoles	2.9865	3.0279	3.0128	2.7266	2.9743	2.832	2.2844	2.3712	2.9054	2.3342	2.6604	2.9959	2.8572	2.8242	2.8028	2.8357
neg_6671	N-Undecylbenzenesulfonic acid	metab_17467	-	71.1	-	-	HMDB0032549	M+K-2H	C17H28O3S	4.328	-	neg	-	-	-	-	Benzenoids	Benzene and substituted derivatives	349.125	0.118463	1.8261802681856	50854-94-9	Benzenesulfonic acids and derivatives	1.5157	1.2426	1.4717	1.44	1.7029	2.017	1.1123	0.7171	1.4559	0.9359	1.3625	1.2858	1.4293	1.4247	1.5037	1.5207
neg_7004	Pseudoecgonine	metab_17800	-	91.8	map00960	Tropane, piperidine and pyridine alkaloid biosynthesis	HMDB0006348	M-H	C9H15NO3	3.7206	C12449	neg	-	-	Metabolism	Biosynthesis of other secondary metabolites	Alkaloids and derivatives	Tropane alkaloids	184.097	0.298624	-5.35157	-	Not Available	1.6239	1.9465	2.7964	2.1112	2.3683	2.3996	0.8847	1.3504	1.5514	1.6237	1.8781	2.3257	2.2086	1.9716	1.9943	1.9736
neg_7488	N-lactoyl-Methionine	metab_18284	-	70.7	-	-	HMDB0062182	M-H2O-H	C8H15NO4S	3.0138	-	neg	-	-	-	-	Organic acids and derivatives	Carboxylic acids and derivatives	202.053	0.134283	-5.33559	-	Amino acids, peptides, and analogues	1.6937	1.1937	2.3335	1.7404	2.2918	1.8179	1.1375	1.0647	1.1024	1.1738	1.7344	1.3555	1.6565	1.7085	1.791	1.7063
neg_8019	Deoxyinosine	metab_18815	73.6	-	map01100;map00230	Metabolic pathways;Purine metabolism	HMDB0000071	M-H	C10H12N4O4	1.2995	C05512	neg	-	-	Metabolism;Metabolism	Global and overview maps;Nucleotide metabolism	Nucleosides, nucleotides, and analogues	Purine nucleosides	251.079	0.0253440543921	0.102775629277495	890-38-0	Purine 2'-deoxyribonucleosides	2.5537	2.4638	3.2133	3.2523	3.742	3.3453	2.3214	2.6181	2.1509	2.4386	3.0685	2.5915	2.9141	2.9158	2.9291	2.9022
neg_8148	Ciceritol	metab_18944	-	58.5	-	-	HMDB0032777	M+FA-H	C19H34O16	0.961	-	neg	-	-	-	-	Organic oxygen compounds	Organooxygen compounds	563.184	0.0868703873871	2.66092827461818	88167-26-4	Carbohydrates and carbohydrate conjugates	2.6209	2.7665	2.5614	1.9548	1.2621	2.4074	0.7966	1.2832	1.4214	1.0626	1.4023	2.5373	2.1835	2.1243	2.2074	2.2058
